# Supplementary material for: Serotonin transporter-mediated molecular axis regulates regional retinal ganglion cell vulnerability and axon regeneration after nerve injury
Source: PLoS Genet. 2021 Nov 4;17(11):e1009885. doi: 10.1371/journal.pgen.1009885 (PMC8594818; doi:10.1371/journal.pgen.1009885)
Supplement: S1 Data — (XLSX) [file pgen.1009885.s009.xlsx]

## Sheet: Fig. 1C
	Summary data: Fig.1C RGC survival (% of intact counterpart)
		VT	VN	DT	DN
	#1	48.9	56	76	82.1
	#2	57.8	73.1	76.2	93.2
	#3	53.6	82.1	81.8	66.4
	#4	58.95	60.24	71.98	120.3
	#5	61.3	85.3	76.3	113.7
	#6	82.2	89.3	99.4	103.2
	#7	42.6	80.1	90.4	78.9
	#8	47.3	91.2	75.9	102
	Average	56.6	77.2	81	95
	SD	12.2	13.1	9.3	18.3
	Raw data (BIII-tubulin+ RGC number in a 600um x 400um area of the peripheral VT, VN, DT or DN retina five days after ONC)
	#1
		Intact (Right eye)	Injured (Left eye)	Survival rate (%)
	VT	454	222	48.9
	VN	466	261	56
	DT	371	282	76
	DN	407	334	82.1
	#2
		Intact (Right eye)	Injured (Left eye)	Survival rate (%)
	VT	422	244	57.8
	VN	424	310	73.1
	DT	403	307	76.2
	DN	380	354	93.2
	#3
		Intact (Right eye)	Injured (Left eye)	Survival rate (%)
	VT	418	224	53.6
	VN	496	407	82.1
	DT	379	310	81.8
	DN	420	279	66.4
	#4
		Intact (Right eye)	Injured (Left eye)	Survival rate (%)
	VT	458	270	58.95
	VN	415	250	60.24
	DT	357	257	71.98
	DN	335	403	120.3
	#5
		Intact (Right eye)	Injured (Left eye)	Survival rate (%)
	VT	491	301	61.3
	VN	476	406	85.3
	DT	397	303	76.3
	DN	393	447	113.7
	#6
		Intact (Right eye)	Injured (Left eye)	Survival rate (%)
	VT	450	370	82.2
	VN	485	433	89.3
	DT	355	353	99.4
	DN	438	452	103.2
	#7
		Intact (Right eye)	Injured (Left eye)	Survival rate (%)
	VT	359	153	42.6
	VN	423	339	80.1
	DT	312	282	90.4
	DN	331	261	78.9
	#8
		Intact (Right eye)	Injured (Left eye)	Survival rate (%)
	VT	452	214	47.3
	VN	465	424	91.2
	DT	319	242	75.9
	DN	301	307	102

## Sheet: Fig. 1E
	Summary data: Fig.1E RGC survival (% of intact counterpart)
		VT peripheral	DN peripheral	VT middle	DN middle
	#1	55.6	92.5	77.4	94.3
	#2	67.2	91.3	95.7	95.3
	#3	65	85.7	104.6	93.9
	#4	44.3	78.1	71.2	73.3
	#5	52.7	93.5	89.6	88.6
	Average	57	88.2	87.7	89.1
	SD	9.35	6.41	13.5	9.2
	Raw data (RBPMS+ RGC number in a 600um x 400um area of the peripheral or middle VT or DN retina five days after ONC)
	#1
		VT peripheral	DN peripheral	VT middle	DN middle
	Intact (Right eye)	453	478	934	612
	Injured (Left eye)	252	442	723	577
	Survival rate (%)	55.6	92.5	77.4	94.3
	#2
		VT peripheral	DN peripheral	VT middle	DN middle
	Intact (Right eye)	433	448	718	657
	Injured (Left eye)	291	409	687	626
	Survival rate (%)	67.2	91.3	95.7	95.3
	#3
		VT peripheral	DN peripheral	VT middle	DN middle
	Intact (Right eye)	488	435	757	840
	Injured (Left eye)	317	373	792	789
	Survival rate (%)	65	85.7	104.6	93.9
	#4
		VT peripheral	DN peripheral	VT middle	DN middle
	Intact (Right eye)	503	439	820	774
	Injured (Left eye)	223	343	584	567
	Survival rate (%)	44.3	78.1	71.2	73.3
	#5
		VT peripheral	DN peripheral	VT middle	DN middle
	Intact (Right eye)	491	506	776	605
	Injured (Left eye)	259	473	695	683
	Survival rate (%)	52.7	93.5	89.6	88.6

## Sheet: Fig. 1G
	Summary data: Fig.1G TUNEL+ cells in the RGC layer in peripheral VT or DT retinal section two or three days after ONC
	2d ONC	Average	SD
	VT	2	0.6
	DT	1.08	1.24
	3d ONC	Average	SD
	VT	3.58	1.78
	DT	1	0.6
	Raw data (TUNEL+ cell number in the RGC layer of VT and DT retina two or three days after ONC in 14um section (0-300um from the peripheral edge)
	2d ONC				3d ONC
	#1 mouse	VT	DT		#1 mouse	VT	DT
	Section #1	2	2		Section #1	2	1
	Section #2	1	3		Section #2	6	1
	Section #3	2	0		Section #3	5	0
	Section #4	2	0		Section #4	6	1
	#2 mouse				#2 mouse
	Section #5	2	0		Section #5	3	1
	Section #6	3	0		Section #6	4	0
	Section #7	2	3		Section #7	2	2
	Section #8	2	0		Section #8	2	2
	#3 mouse				#3 mouse
	Section #9	3	1		Section #9	6	1
	Section #10	1	2		Section #10	3	1
	Section #11	2	0		Section #11	3	1
	Section #12	2	2		Section #12	1	1

## Sheet: Fig. 2B
	Summary data: Fig.2B SERT+/BIII-tubulin+ cells (%)
		0-200um	200-400um	400-600um
	#1	70.9	45.9	26.9
	#2	60.4	50.6	25.1
	#3	67.9	48.8	22.6
	#4	68.4	53.8	27.5
	#5	71.4	52.9	25.9
	Average	67.8	50.4	25.6
	SD	4.4	3.19	1.91
	Raw data (the number of SERT+ RGCs (BIII-tubulin+) from the peripheral edge (0 um) to the central region (600 um) in the intact adult VT retina of Slc6a4::Cre;R26RZsGreen mice
	#1
		0-200um		200-400um		400-600um
		Beta-III	Slc6a4	Beta-III	Slc6a4	Beta-III	Slc6a4
	Total positive cells	134	95	242	111	294	79
	Rate (%)		0.709		0.459		0.269
	#2
		0-200um		200-400um		400-600um
		Beta-III	Slc6a4	Beta-III	Slc6a4	Beta-III	Slc6a4
	Total positive cells	91	55	170	86	247	62
	Rate (%)		0.604		0.506		0.251
	#3
		0-200um		200-400um		400-600um
		Beta-III	Slc6a4	Beta-III	Slc6a4	Beta-III	Slc6a4
	Total positive cells	109	74	164	80	239	54
	Rate (%)		0.679		0.488		0.226
	#4
		0-200um		200-400um		400-600um
		Beta-III	Slc6a4	Beta-III	Slc6a4	Beta-III	Slc6a4
	Total positive cells	98	67	171	92	276	76
	Rate (%)		0.684		0.538		0.275
	#5
		0-200um		200-400um		400-600um
		Beta-III	Slc6a4	Beta-III	Slc6a4	Beta-III	Slc6a4
	Total positive cells	98	70	102	54	281	73
	Rate (%)		0.714		0.529		0.259

## Sheet: Fig. 2D
	Summary data: Fig.2D SERT+ RGC survival (% of intact counterpart)
		1d ONC	3d ONC	5d ONC
	#1	97.6	79.4	41.3
	#2	74.8	63.1	35
	#3	79.2	78.2	43.4
	#4	92.7	78.3	38.7
	#5	92.1	78.9	39.7
	Average	87.3	75.6	39.6
	SD	9.75	6.99	3.13
	Raw data (SERT+ RGC number in a 600um x 400um area of the peripheral VT retina of Slc6a4::Cre;R26RZsGreen mice one, three or five days after ONC)
	1d ONC
		Intact (Right eye)	Injured (Left eye)	Survival rate (%)
	#1	125	122	97.6
	#2	155	116	74.8
	#3	120	95	79.2
	#4	109	101	92.7
	#5	101	93	92.1
	Average			87.3
	3d ONC
		Intact (Right eye)	Injured (Left eye)	Survival rate (%)
	#1	107	85	79.4
	#2	103	65	63.1
	#3	115	90	78.2
	#4	198	155	78.3
	#5	194	153	78.9
	Average			75.6
	5d ONC
		Intact (Right eye)	Injured (Left eye)	Survival rate (%)
	#1	138	57	41.3
	#2	123	43	35
	#3	129	56	43.4
	#4	181	70	38.7
	#5	184	73	39.7
	Average			39.6

## Sheet: Fig. 2F
	Summary data: Fig.2F SERT+/BIII-tubulin+ RGC or SERT-/BIII-tubulin+ RGC survival four days after ONC (% of intact counterpart)
		#1	#2	#3	#4	#5	Average	SD
	SERT+/BIII-tubulin+ cell survival rate	61.3	61.7	66.2	63.7	75.4	65.7	5.78
	SERT-/BIII-tubulin+ cell survival rate	80	85	86.8	78.5	93.8	84.8	6.08
	Raw data (SERT+/BIII-tubulin+ RGC or SERT-/BIII-tubulin+ RGC number in a 600um x 400um area of the peripheral VT retina four days after ONC)
	#1
		Injured (Left eye)	Intact (Right)	Survival rate (%)
	SERT+/BIII-tubulin+ cells	133	217	61.3
	SERT-/BIII-tubulin+ cells	152	190	80
	#2
		Injured (Left eye)	Intact (Right)	Survival rate (%)
	SERT+/BIII-tubulin+ cells	124	201	61.7
	SERT-/BIII-tubulin+ cells	164	193	85
	#3
		Injured (Left eye)	Intact (Right)	Survival rate (%)
	SERT+/BIII-tubulin+ cells	145	219	66.2
	SERT-/BIII-tubulin+ cells	158	182	86.8
	#4
		Injured (Left eye)	Intact (Right)	Survival rate (%)
	SERT+/BIII-tubulin+ cells	130	204	63.7
	SERT-/BIII-tubulin+ cells	175	223	78.5
	#5
		Injured (Left eye)	Intact (Right)	Survival rate (%)
	SERT+/BIII-tubulin+ cells	138	193	75.4
	SERT-/BIII-tubulin+ cells	183	195	93.8

## Sheet: Fig. 2H
Summary data: Fig. 2H Fold change of ZsGreen-SERT expression (of intact counterpart)
	1d onc	3d onc
Average:Axon	2.53	3.36
SD:Axon	0.08	0.35
Raw data
Signal intensity (Mean) (Axon) (The pixel intensity of SERT expression in axons in a 400 um x 400 um area in the VT retina adjacent to the optic disc of Slc6a4::Cre;R26RZsGreen mice 1 or 3 days after ONC)
1d onc
	Intact (Right eye)			Injured (Left eye)		Injured/Intact
#1	5.247		#1	13.599		#1	2.59
#2	6.368		#2	16.472		#2	2.59
#3	7.186		#3	17.302		#3	2.41
#4	7.345		#4	18.609		#4	2.53
						Average	2.53
						SD	0.08
3d onc
	Intact (Right eye)			Injured (Left eye)		Injured/Intact
#1	7.659		#1	23.03		#1	3.01
#2	5.269		#2	20.023		#2	3.8
#3	6.328		#3	19.967		#3	3.16
#4	4.76		#4	16.518		#4	3.47
						Average	3.36
						SD	0.35

## Sheet: Fig. 2I
Summary data: Fig. 2I Fold change of SERT expression (of intact counterpart)
	1d ONC
Average:Axon	2.06
SD:Axon	0.11
Raw data
Signal intensity (Mean) (Axon) (The pixel intensity of SERT expression on VT axons in WT mice 1 dayafter ONC)
1d onc
	Intact			Injured		Injured/Intact
#1		8.681	#1		16.924	#1	1.95
#2		7.772	#2		17.144	#2	2.21
#3		7.494	#3		15.045	#3	2.01
#4		6.892	#4		14.221	#4	2.06
						Average	2.06
						SD	0.11

## Sheet: Fig. 3B
Summary: Fig.3B RGC survival in WT and Slc6a4-/- mice five days after ONC (% of intact counterpart)
Slc6a4-/-
	#1	#2	#3	#4	#5	Average	SD
VT	89.5	88.3	93.2	87.1	77.1	87	6.01
VN	70.9	81.1	89.2	73.3	87.7	80.4	8.24
DN	99.8	97.2	95.3	90.6	94.1	95.4	3.44
DT	81.8	80.1	78.4	80.9	92.2	82.7	5.47
WT
	#1	#2	#3	#4	#5	Average	SD
VT	58.9	57.9	52.3	52	66.1	57.4	5.77
VN	75.4	77.8	84.1	73.1	82	78.5	4.55
DN	98.1	91.3	98.4	96	92.7	95.3	3.19
DT	77.7	74.7	89.8	85.3	92.3	84	7.59
Raw data (BIII-tubulin+ RGC number in a 600um x 400um area of the peripheral VT, VN, DT or DN retina five days after ONC)
Slc6a4-/-					WT
#1					#1
	Intact (Right eye)	Injured (Left eye)	Survival rate (%)			Intact (Right eye)	Injured (Left eye)	Survival rate (%)
VT	448	401	89.5		VT	494	291	58.9
VN	501	355	70.9		VN	597	450	75.4
DN	406	405	99.8		DN	364	357	98.1
DT	401	328	81.8		DT	515	400	77.7
#2					#2
	Intact (Right eye)	Injured (Left eye)	Survival rate (%)			Intact (Right eye)	Injured (Left eye)	Survival rate (%)
VT	411	363	88.3		VT	499	289	57.9
VN	518	420	81.1		VN	568	442	77.8
DN	327	318	97.2		DN	400	365	91.3
DT	412	330	80.1		DT	439	328	74.7
#3					#3
	Intact (Right eye)	Injured (Left eye)	Survival rate (%)			Intact (Right eye)	Injured (Left eye)	Survival rate (%)
VT	443	413	93.2		VT	493	258	52.3
VN	500	446	89.2		VN	592	498	84.1
DN	401	382	95.3		DN	498	490	98.4
DT	403	316	78.4		DT	413	371	89.8
#4					#4
	Intact (Right eye)	Injured (Left eye)	Survival rate (%)			Intact (Right eye)	Injured (Left eye)	Survival rate (%)
VT	487	424	87.1		VT	469	244	52
VN	592	434	73.3		VN	599	438	73.1
DN	426	386	90.6		DN	420	403	96
DT	403	326	80.9		DT	400	341	85.3
#5					#5
	Intact (Right eye)	Injured (Left eye)	Survival rate (%)			Intact (Right eye)	Injured (Left eye)	Survival rate (%)
VT	481	371	77.1		VT	472	312	66.1
VN	562	641	87.7		VN	621	509	82
DN	423	398	94.1		DN	455	422	92.7
DT	411	379	92.2		DT	431	398	92.3

## Sheet: Fig. 3D
	Summary: Fig.3D RGC survival in WT and Slc6a4-/- mice two weeks after ONC (% of intact counterpart)
	Slc6a4-/-
		#1	#2	#3	#4	#5	Average	SD
	VT	62.9	57.3	62.2	53.8	47.7	56.8	6.29
	VN	41.4	49.5	31.5	28.1	30.6	36.2	8.99
	DN	45.4	30	34.4	25.5	32.6	33.6	7.41
	DT	20	36.7	29.4	23.5	35.6	29	7.32
	WT
		#1	#2	#3	#4	#5	Average	SD
	VT	20.1	29.3	28.9	21.7	17	23.4	5.47
	VN	32.7	33	24.4	14.3	12.9	23.5	9.65
	DN	24.9	32.6	33	22	8.34	24.2	10.1
	DT	34.4	31.1	30.4	34.8	16.4	29.4	7.53
	Raw data (BIII-tubulin+ RGC number in a 600um x 400um area of the peripheral VT, VN, DT or DN retina two weeks after ONC)
	Slc6a4-/-					WT
	#1					#1
		Intact (Right eye)	Injured (Left eye)	Survival rate (%)			Intact (Right eye)	Injured (Left eye)	Survival rate (%)
	VT	502	316	62.9		VT	586	118	20.1
	VN	643	266	41.4		VN	565	185	32.7
	DN	592	269	45.4		DN	506	126	24.9
	DT	596	119	20		DT	485	167	34.4
	#2					#2
		Intact (Right eye)	Injured (Left eye)	Survival rate (%)			Intact (Right eye)	Injured (Left eye)	Survival rate (%)
	VT	464	266	57.3		VT	502	147	29.3
	VN	612	303	49.5		VN	452	149	33
	DN	457	137	30		DN	439	143	32.6
	DT	531	195	36.7		DT	495	154	31.1
	#3					#3
		Intact (Right eye)	Injured (Left eye)	Survival rate (%)			Intact (Right eye)	Injured (Left eye)	Survival rate (%)
	VT	434	270	62.2		VT	426	123	28.9
	VN	457	144	31.5		VN	509	124	24.4
	DN	421	145	34.4		DN	400	132	33
	DT	511	150	29.4		DT	349	106	30.4
	#4					#4
		Intact (Right eye)	Injured (Left eye)	Survival rate (%)			Intact (Right eye)	Injured (Left eye)	Survival rate (%)
	VT	413	222	53.8		VT	540	117	21.7
	VN	597	168	28.1		VN	657	94	14.3
	DN	526	134	25.5		DN	641	141	22
	DT	447	105	23.5		DT	442	154	34.8
	#5					#5
		Intact (Right eye)	Injured (Left eye)	Survival rate (%)			Intact (Right eye)	Injured (Left eye)	Survival rate (%)
	VT	325	155	47.7		VT	395	67	17
	VN	445	136	30.6		VN	597	77	12.9
	DN	487	159	32.6		DN	599	50	8.34
	DT	385	137	35.6		DT	426	70	16.4

[truncated: 19 more sheets: Fig. 3E, Fig. 3F, Fig. 4F, Fig. 4G, Fig. 4I, Fig. 5B, Fig. 5C, Fig. 6G, Fig. 7A, Fig 7C, Fig. 7E, Fig. 7F, S1 Fig, S2 Fig, S3 Fig, S4 Fig, S7C Fig, S7E Fig, S7F Fig]
